# Supplementary material for: Design of a multi-epitope-based vaccine candidate against Bovine Genital Campylobacteriosis using a reverse vaccinology approach
Source: BMC Vet Res. 2024 Apr 19;20:144. doi: 10.1186/s12917-024-04006-x (PMC11027316; doi:10.1186/s12917-024-04006-x)
Supplement: Supplementary file 1 — Supplementary Material 1 [file 12917_2024_4006_MOESM1_ESM.xls]

## Sheet: Folha1
Additional File 1. List of epitopes binding to MHC class I and class II classified as probable antigens, non-allergenic, non-toxic and water soluble.
FLiK
no_pos	Epitope for MHC Class I	MHC class I alleles	No. of alleles
15_2	NQAEFKNSL	BoLA-HD6, BoLA-JSP.1, BoLA-T2c, BoLA-T2b, BoLA-T7, BoLA-D18.4, BoLA-AW10, BoLA-T5, BoLA-1:00902, BoLA-1:02101, BoLA-1:02301, BoLA-1:02801, BoLA-1:02901, BoLA-1:03101, BoLA-1:03102, BoLA-1:04901, BoLA-1:06101, BoLA-1:06701, BoLA-1:07401, BoLA-2:00501, BoLA-2:00601, BoLA-2:00602, BoLA-2:01601, BoLA-2:01602, BoLA-2:02501, BoLA-2:02601, BoLA-2:02602, BoLA-2:02603, BoLA-2:03001, BoLA-2:05401, BoLA-2:0…	69
10_35	KSDESTPSL	BoLA-T7, BoLA-AW10, BoLA-1:02801, BoLA-1:06101, BoLA-1:06701, BoLA-2:00501, BoLA-2:00601, BoLA-2:01602, BoLA-2:03001, BoLA-2:04401, BoLA-2:04402, BoLA-2:04701, BoLA-2:05401, BoLA-2:05601, BoLA-2:05701, BoLA-2:06901, BoLA-2:07001, BoLA-3:00101, BoLA-3:00102, BoLA-3:00103, BoLA-3:00401, BoLA-3:00402, BoLA-3:00403, BoLA-3:01101, BoLA-3:01702, BoLA-3:01703, BoLA-3:03501, BoLA-3:03601, BoLA-3:03801, B…	45
10_24	QKIEKSLKI	BoLA-D18.4, BoLA-1:02101, BoLA-1:02301, BoLA-1:02801, BoLA-1:02901, BoLA-1:04901, BoLA-2:00602, BoLA-2:02501, BoLA-2:02601, BoLA-2:02602, BoLA-2:02603, BoLA-2:05501, BoLA-2:06001, BoLA-3:00401, BoLA-3:00402, BoLA-3:00403, BoLA-3:01101, BoLA-3:02701, BoLA-3:02702, BoLA-3:03801, BoLA-3:05002, BoLA-3:05301, BoLA-3:05901, BoLA-gb1.7	24
2_51	QESPNKNSI	BoLA-T2b, BoLA-1:01901, BoLA-1:02001, BoLA-1:02101, BoLA-1:02801, BoLA-1:02901, BoLA-1:07401, BoLA-2:00601, BoLA-2:00602, BoLA-2:01601, BoLA-2:01602, BoLA-2:06001, BoLA-6:01401, BoLA-6:01402, BoLA-6:01501, BoLA-6:01502, BoLA-6:03401, BoLA-6:04101	18
15_32	GQNSKFKNY	BoLA-D18.4, BoLA-T5, BoLA-1:00901, BoLA-1:00902, BoLA-1:02301, BoLA-1:03101, BoLA-1:03102, BoLA-1:04201, BoLA-2:01601, BoLA-2:02201, BoLA-2:02501, BoLA-2:04601, BoLA-2:04701, BoLA-2:05501, BoLA-2:06001, BoLA-2:06201, BoLA-4:02402	17
2_53	SPNKNSISI	BoLA-2:00501, BoLA-2:00601, BoLA-2:00602, BoLA-2:01602, BoLA-2:01801, BoLA-2:01802, BoLA-2:03001, BoLA-2:05601, BoLA-2:06001, BoLA-3:01001, BoLA-3:01701, BoLA-3:01702, BoLA-3:01703, BoLA-3:05002	14
2_10	SEESSKSVV	BoLA-1:01901, BoLA-1:02101, BoLA-1:02901, BoLA-1:07401, BoLA-2:00601, BoLA-2:00602, BoLA-2:01601, BoLA-2:01602, BoLA-6:01401, BoLA-6:01402, BoLA-6:01502, BoLA-6:03401	12
10_167	KDKQSQTTL	BoLA-1:02801, BoLA-1:02901, BoLA-1:07401, BoLA-2:00601, BoLA-2:01602, BoLA-2:05401, BoLA-3:03501, BoLA-5:06401, BoLA-6:01302, BoLA-6:01501, BoLA-6:01502, BoLA-6:03401	12
4_1	STEKNINEI	BoLA-1:06701, BoLA-2:05401, BoLA-2:05601, BoLA-3:01101, BoLA-3:03601, BoLA-3:06801, BoLA-4:06301, BoLA-5:03901, BoLA-5:06401, BoLA-5:07201	10
10_22	TKQKIEKSL	BoLA-D18.4, BoLA-1:02301, BoLA-1:04901, BoLA-2:02501, BoLA-2:02601, BoLA-2:02602, BoLA-2:02603, BoLA-3:02701, BoLA-3:02702, BoLA-3:05901	10
2_35	DSKSNPDEI	BoLA-3:00401, BoLA-3:00402, BoLA-3:00403, BoLA-3:05001, BoLA-3:05002, BoLA-3:05301, BoLA-3:05901, BoLA-gb1.7	8
10_205	SNQSVKDVV	BoLA-3:00401, BoLA-3:00402, BoLA-3:00403, BoLA-3:01702, BoLA-3:05001, BoLA-3:05002, BoLA-3:05301, BoLA-gb1.7	8
10_93	AEQKNSKKA	BoLA-1:01901, BoLA-1:02001, BoLA-1:02101, BoLA-2:01601, BoLA-6:01401, BoLA-6:01402, BoLA-6:03401	7
10_221	KNGQIKQTF	BoLA-2:04301, BoLA-2:04601, BoLA-2:04701, BoLA-3:01101, BoLA-3:03501, BoLA-3:05101, BoLA-3:05801	7
10_62	KNKTETNNI	BoLA-3:00401, BoLA-3:00402, BoLA-3:00403, BoLA-3:01101, BoLA-3:05301, BoLA-gb1.7	6
1_5	TASSTMQTK	BoLA-T2a, BoLA-2:01201, BoLA-2:03202, BoLA-2:04501, BoLA-2:07101	5
1_10	MQTKPSDSH	BoLA-D18.4, BoLA-T5, BoLA-1:00901, BoLA-1:00902, BoLA-1:02301	5
2_16	SVVEQNAKK	BoLA-T2a, BoLA-2:01201, BoLA-2:03202, BoLA-2:04501, BoLA-2:07101	5
10_213	VANSKLQLK	BoLA-T2a, BoLA-2:01201, BoLA-2:03202, BoLA-2:04501, BoLA-2:07101	5
2_25	SQIDKKDEK	BoLA-T5, BoLA-1:00902, BoLA-1:03102, BoLA-2:05501	4
2_46	EENSSQESP	BoLA-1:01901, BoLA-1:02001, BoLA-6:01401, BoLA-6:01402	4
10_65	TETNNIKEA	BoLA-1:01901, BoLA-1:0200, BoLA-6:01401, BoLA-6:01402	4
10_140	QKNAKDTNV	BoLA-2:02601, BoLA-2:02602, BoLA-2:02603	3
15_49	NQNEDEQVI	BoLA-1:02901, BoLA-1:06101, BoLA-1:07401	3
2_15	KSVVEQNAK	BoLA-T2a, BoLA-2:01201	2
4_2	TEKNINEIK	BoLA-1:02001, BoLA-1:04201	2
12_1	QEKIAEYKP	BoLA-1:01901, BoLA-1:02001	2
1_17	SHESSNDSF	BoLA-2:04801	1
2_22	AKKSQIDKK	BoLA-2:05501	1
10_105	GEKNAIQNT	BoLA-1:01901	1
10_37	DESTPSLTK	BoLA-1:02001	1
10_23	KQKIEKSLK	BoLA-1:03102	1
10_159	AIKESSETK	BoLA-2:04501	1
no_pos	Epitope for MHC Class II	MHC class II alleles	No. of alleles
10_207	QSVKDVVANSKLQLK	BoLA-DRB3_0101, BoLA-DRB3_1001, BoLA-DRB3_1501	3
10_208	SVKDVVANSKLQLKN	BoLA-DRB3_0101, BoLA-DRB3_1001, BoLA-DRB3_1501	3
10_209	VKDVVANSKLQLKNG	BoLA-DRB3_0101, BoLA-DRB3_1001, BoLA-DRB3_1501	3
10_21	VTKQKIEKSLKIDKK	BoLA-DRB3_0101	1
10_22	TKQKIEKSLKIDKKS	BoLA-DRB3_0101	1
10_25	KIEKSLKIDKKSDES	BoLA-DRB3_0101	1
10_115	NIETELTKNDKHTKD	BoLA-DRB3_0101	1
10_116	IETELTKNDKHTKDT	BoLA-DRB3_0101	1
10_210	KDVVANSKLQLKNGQ	BoLA-DRB3_0101	1
10_15	QIVLNEVTKQKIEKS	BoLA-DRB3_1501	1
10_75	EDTINLKNTDKSKIS	BoLA-DRB3_1501	1
10_76	DTINLKNTDKSKISV	BoLA-DRB3_1501	1
10_77	TINLKNTDKSKISVE	BoLA-DRB3_1501	1
10_78	INLKNTDKSKISVEQ	BoLA-DRB3_1501	1
OmpA
no_pos	Epitope for MHC Class I	MHC class I alleles	No. of alleles
9_19	VEEQPAPAP	BoLA-1:01901, BoLA-2:01601, BoLA-6:01401, BoLA-6:01402	4
9_20	EEQPAPAPT	BoLA-1:01901, BoLA-1:02101, BoLA-6:01401	3
9_22	QPAPAPTKI	BoLA-1:07401, BoLA-2:00501, BoLA-2:00601, BoLA-2:00602, BoLA-2:01601, BoLA-2:01602, BoLA-2:01801, BoLA-2:01802, BoLA-2:03001, BoLA-2:05601, BoLA-2:06001, BoLA-3:01001, BoLA-3:01701, BoLA-3:01702, BoLA-3:01703, BoLA-3:03801, BoLA-3:05002, BoLA-4:06301	18
no_pos	Epitope for MHC Class II	MHC class II alleles	No. of alleles
9_26	APTKIVPAIGDEDGD	BoLA-DRB3_1101	1
9_27	PTKIVPAIGDEDGDG	BoLA-DRB3_1101	1
