# Supplementary material for: Design of a multi-epitope-based vaccine candidate against Bovine Genital Campylobacteriosis using a reverse vaccinology approach
Source: BMC Vet Res. 2024 Apr 19;20:144. doi: 10.1186/s12917-024-04006-x (PMC11027316; doi:10.1186/s12917-024-04006-x)
Supplement: Supplementary file 2 — Supplementary Material 2 [file 12917_2024_4006_MOESM2_ESM.xls]

## Sheet: Folha1
Adittional File 2. Results of the analysis using Disulfide by Design 2.0
The pairs of residues highlight in red were selected to mutate to cysteines to form disulfide bonds
		Residue 1		Residue 2		Bond
		Seq #	AA	Seq #	AA	χ3	kcal/mol	Σ B-factor
		4	LEU	7	GLY	-59.86	5.90	0.00
		9	PHE	34	HIS	+113.16	0.80	0.00
		10	PHE	34	HIS	+79.86	1.39	0.00
		12	VAL	36	THR	+105.80	0.91	0.00
		16	SER	19	ALA	+72.27	1.69	0.00
		20	HIS	24	GLN	+69.22	2.77	0.00
		47	SER	54	GLY	-103.15	4.13	0.00
		52	LEU	70	GLN	-115.86	7.94	0.00
		52	LEU	71	VAL	+115.98	2.13	0.00
		57	GLU	65	ASN	+119.88	3.71	0.00
		59	ALA	62	THR	+89.72	3.26	0.00
		59	ALA	88	ARG	-112.78	3.27	0.00
		61	ILE	91	ASP	-79.61	1.72	0.00
		98	LEU	102	LYS	+117.72	3.61	0.00
		130	ASN	137	SER	-68.62	5.15	0.00
		156	PRO	164	LEU	+111.07	3.24	0.00
		185	GLY	191	LYS	+110.39	4.86	0.00
		186	SER	191	LYS	+97.15	7.54	0.00
		209	GLY	222	ILE	-59.18	2.52	0.00
		225	GLY	228	GLY	+96.62	3.02	0.00
		233	PHE	236	TYR	-87.74	3.42	0.00
		251	GLY	272	PRO	-73.34	6.45	0.00
		256	LYS	270	SER	-71.86	3.16	0.00
		284	ASP	287	THR	+79.19	4.58	0.00
		296	GLN	299	LEU	+120.08	4.69	0.00
		306	LYS	312	PRO	-83.07	2.97	0.00
		315	GLY	318	ASN	-105.91	8.03	0.00
		325	SER	328	SER	+84.72	5.81	0.00
		330	GLU	337	SER	-76.30	5.73	0.00
		355	GLY	358	LYS	-86.09	3.38	0.00
		357	THR	363	ILE	-116.68	5.68	0.00
		362	ALA	367	ASP	+81.48	4.58	0.00
		The pair of residues marked in red were selected to mutate to cysteines to form dissulfide bonds
